# Supplementary material for: Gut Microbiota and Lipid Metabolism in Bullfrog Tadpoles: A Comparative Study Across Nutritional Stages
Source: Microorganisms. 2025 May 15;13(5):1132. doi: 10.3390/microorganisms13051132 (PMC12113880; doi:10.3390/microorganisms13051132)
Supplement: Supplementary file 1 [file microorganisms-13-01132-s001.zip]

Archive with 5 entries (5 files):
- Figure S1.jpg
- Table S1.pdf
- Table S2.pdf
- Table S3.pdf
- Table S4.pdf
